# Supplementary material for: Detecting microRNA activity from gene expression data
Source: BMC Bioinformatics. 2010 May 18;11:257. doi: 10.1186/1471-2105-11-257 (PMC2885376; doi:10.1186/1471-2105-11-257)
Supplement: Additional file 1 — miRNAs on the OSU_CCC version 2.0 miRNA microarray chip. This file contains the human microRNAs present on the miRNA microarray chip [file 1471-2105-11-257-S1.XLS]

## Sheet: Sheet1
hsa-mir-001b-1-prec1
hsa-mir-001b-2-prec
hsa-mir-007-1-prec
hsa-mir-007-2-prec
hsa-mir-007-3-prec
hsa-mir-009-1
hsa-mir-009-2
hsa-mir-009-3
hsa-mir-010a-prec
hsa-mir-010b-prec
hsa-mir-015a-2-prec
hsa-mir-015b-prec
hsa-mir-016a-chr13
hsa-mir-016b-chr3
hsa-mir-017-prec
hsa-mir-018-prec
hsa-mir-019a-prec
hsa-mir-019b-1-prec
hsa-mir-019b-2-prec
hsa-mir-020-prec
hsa-mir-021-prec-17
hsa-mir-022-prec
hsa-mir-023a-prec
hsa-mir-023b-prec
hsa-mir-024-1-prec
hsa-mir-024-2-prec
hsa-mir-025-prec
hsa-mir-026a-prec
hsa-mir-026b-prec
hsa-mir-027a-prec
hsa-mir-027b-prec
hsa-mir-028-prec
hsa-mir-029a-2
hsa-mir-029c-prec
hsa-mir-030a-prec
hsa-mir-030b-prec
hsa-mir-030c-prec
hsa-mir-030d-prec
hsa-mir-031-prec
hsa-mir-032-prec
hsa-mir-033b-prec
hsa-mir-033-prec
hsa-mir-034prec
hsa-mir-034-prec
hsa-mir-092-prec-13=092-1
hsa-mir-092-prec-X=092-2
hsa-mir-093-prec-7.1=093-1
hsa-mir-095-prec-4
hsa-mir-096-prec-7
hsa-mir-098-prec-X
hsa-mir-099b-prec-19
hsa-mir-099-prec-21
hsa-mir-100
hsa-mir-100-1/2-prec
hsa-mir-101-1
hsa-mir-101-1/2-prec
hsa-mir-101-2
hsa-mir-101-prec-9
hsa-mir-102-prec-1
hsa-mir-103-2-prec
hsa-mir-103-prec-5=103-1
hsa-mir-105-2
hsa-mir-105-prec-X.1=105-1
hsa-mir-106a
hsa-mir-106b
hsa-mir-106-prec-X
hsa-mir-107
hsa-mir-107-prec-10
hsa-mir-1-1
hsa-mir-1-2
hsa-mir-122a-prec
hsa-mir-123-prec
hsa-mir-124a-1-prec1
hsa-mir-124a-2-prec
hsa-mir-124a-3-prec
hsa-mir-125a-prec
hsa-mir-125b-1
hsa-mir-125b-2-prec
hsa-mir-126
hsa-mir-127-prec
hsa-mir-128a-prec
hsa-mir-128b-prec
hsa-mir-129-2
hsa-mir-129-prec
hsa-mir-130a-prec
hsa-mir-130b
hsa-mir-132-prec
hsa-mir-133a-1
hsa-mir-133a-2
hsa-mir-133b
hsa-mir-134-prec
hsa-mir-135-1-prec
hsa-mir-135-2-prec
hsa-mir-135a-1
hsa-mir-135a-2
hsa-mir-135b
hsa-mir-136-prec
hsa-mir-137-prec
hsa-mir-138-1-prec
hsa-mir-138-2-prec
hsa-mir-139-prec
hsa-mir-140
hsa-mir-141-prec
hsa-mir-142-prec
hsa-mir-143-prec
hsa-mir-144-prec
hsa-mir-145-prec
hsa-mir-146-prec
hsa-mir-147-prec
hsa-mir-148a
hsa-mir-148b
hsa-mir-148-prec
hsa-mir-149-prec
hsa-mir-150-prec
hsa-mir-151-prec
hsa-mir-152-prec
hsa-mir-153-1-prec1
hsa-mir-153-1-prec2
hsa-mir-153-2-prec
hsa-mir-154-prec1
hsa-mir-155-prec
hsa-mir-15a
hsa-mir-16-1
hsa-mir-16-2
hsa-mir-181a-prec
hsa-mir-181b-1
hsa-mir-181b-2
hsa-mir-181b-prec
hsa-mir-181c-prec
hsa-mir-182-prec
hsa-mir-183-prec
hsa-mir-184-prec
hsa-mir-185-prec
hsa-mir-186-prec
hsa-mir-187-prec
hsa-mir-188-prec
hsa-mir-190-prec
hsa-mir-191-prec
hsa-mir-192
hsa-mir-192-2/3
hsa-mir-193-prec
hsa-mir-194-1
hsa-mir-194-2
hsa-mir-194-prec
hsa-mir-195-prec
hsa-mir-196-1-prec
hsa-mir-196-2-prec
hsa-mir-196a-1
hsa-mir-196a-2
hsa-mir-196b
hsa-mir-197-prec
hsa-mir-198-prec
hsa-mir-199a-1-prec
hsa-mir-199a-2-prec
hsa-mir-199b-prec
hsa-mir-200a-prec
hsa-mir-200b
hsa-mir-200c
hsa-mir-202-prec
hsa-mir-203-prec
hsa-mir-204-prec
hsa-mir-205-prec
hsa-mir-206-prec
hsa-mir-208-prec
hsa-mir-21
hsa-mir-210-prec
hsa-mir-211-prec
hsa-mir-212-prec
hsa-mir-213-prec
hsa-mir-214-prec
hsa-mir-215-prec
hsa-mir-216-prec
hsa-mir-217-prec
hsa-mir-218-1-prec
hsa-mir-218-2-prec
hsa-mir-219-1
hsa-mir-219-2
hsa-mir-219-prec
hsa-mir-220-prec
hsa-mir-221-prec
hsa-mir-222-prec
hsa-mir-223-prec
hsa-mir-224-prec
hsa-mir-26a-1
hsa-mir-26a-2
hsa-mir-296
hsa-mir-299
hsa-mir-29b-1
hsa-mir-29b-2
hsa-mir-301
hsa-mir-302a
hsa-mir-302b
hsa-mir-302c
hsa-mir-302d
hsa-mir-30c-1
hsa-mir-30c-2
hsa-mir-30e
hsa-mir-320
hsa-mir-321
hsa-mir-323
hsa-mir-324
hsa-mir-325
hsa-mir-326
hsa-mir-328
hsa-mir-330
hsa-mir-331
hsa-mir-335
hsa-mir-337
hsa-mir-338
hsa-mir-339
hsa-mir-340
hsa-mir-342
hsa-mir-345
hsa-mir-346
hsa-mir-34a
hsa-mir-34b
hsa-mir-34c
hsa-mir-367
hsa-mir-368
hsa-mir-369
hsa-mir-370
hsa-mir-371
hsa-mir-372
hsa-mir-373
hsa-mir-374
